# Supplementary material for: Macromycetes Under Pressure: Diversity and Species Composition Across an Urbanization Gradient in the Puebla-Tlaxcala Valley of Mexico
Source: J Fungi (Basel). 2026 May 30;12(6):397. doi: 10.3390/jof12060397 (PMC13302147; doi:10.3390/jof12060397)
Supplement: Supplementary file 1 [file jof-12-00397-s001.zip]

Archive with 1 entries (1 files):
- jof-4320968-supplementary.pdf
